# Supplementary material for: A Tumor-Homing Peptide Platform Enhances Drug Solubility, Improves Blood–Brain Barrier Permeability and Targets Glioblastoma
Source: Cancers (Basel). 2022 Apr 28;14(9):2207. doi: 10.3390/cancers14092207 (PMC9103942; doi:10.3390/cancers14092207)
Supplement: Supplementary file 1 [file cancers-14-02207-s001.zip]

Archive with 1 entries (1 files):
- cancers-1633186-supplementary.pdf
